# Supplementary material for: Loss of RE-1 silencing transcription factor accelerates exocrine damage from pancreatic injury
Source: Cell Death Dis. 2020 Feb 20;11(2):138. doi: 10.1038/s41419-020-2269-7 (PMC7033132; doi:10.1038/s41419-020-2269-7)
Supplement: Supplementary file 6 — Supplemental Table 1 [file 41419_2020_2269_MOESM6_ESM.xlsx]

## Sheet: Primer Sequences
Supplemental Table 1: Gene expression primer sequences
Target	Sense Sequence (5' → 3')	Anti-sense Sequence (5' → 3')
18S	GTAACCCGTTGAACCCCATT	CCATCCAATCGGTAGTAGCG
Amylase (Amy2a)	TTGCCAAGGAATGTGAGCGAT	CCAAGGTCTTGATGGGTTATGAA
Atf6	CGGTCCACAGACTCGTGTTC	GCTGTCGCCATATAAGGAAAGG
Chga	CCAAGGTGATGAAGTGCGTC	GGTGTCGCAGGATAGAGAGGA
Chgb	AGCTCCAGTGGATAACAGGGA	GATAGGGCATTTGAGAGGACTTC
Clusterin	GCATACCTGCATGAAGTTCTATG	GTAGAAGGGTGAGCTCTGGTTT
Cpa1	CTGGTTCTGAGTGTGCTGCTG	GGTGGCAGAGATTCGGAGAA
Cpa2	GATCAAGAGCGTGAAGAGATGC	AGCCACGAGGTTATCCATTTCT
Gata4	CACCCCAATCTCGATATGTTTGA	GCACAGGTAGTGTCCCGTC
Krt19	GGGGGTTCAGTACGCATTGG	GAGGACGAGGTCACGAAGC
Nr5a2	TCTGAGCCATGTAGCCTTGC	GGAAAGTGACCATAGGGTTGGTA
Pgbd5	GGTGCTACATGAACCCCTGAT	CAGGCTGAATTTCCGCTTTTTC
Ptf1a	TCCCATCCCCTTACTTTGATGA	GTAGCAGTATTCGTGTAGCTGG
Rbpjl	ATGCCAAGGTGGCTGAGAAAT	CTTGGTCTTGCATTGGCTTCA
Rest	GGCAGATGGCCGAATTGATG	CTTTGAGGTCAGCCGACTCT
Rest	CGTGCGAACTCACACAGGAG	CTGAATGAGTCCGCATGTGTC
Rest 5'UTR	CTCGACGCCCAACTTTTCC	GCCGCTCCAACTCCTTTTC
Rest exon 1-2	GCGCACAGTTCAGAGGAGT	TGTTGGCACTGTTGTTGAAGA
Rest exon 2	CGCCAATAAAGATCCCGCT	TCCTGCATTTGTCTTCCGC
Rest exon 2-3	CAAGTGCAACTACTTCTCAGACAGA	AAGGACAAAGTTCACATTTATACGG
Rest exon 3	GAGAACGCCCGTATAAATGTGA	GAATGAGTCCGCATGTGTCG
Rest exon 3-4	GACACATGCGGACTCATTCA	GTCTTGCATGTCGGGTCA
Rest exon 4	CGAGAAGATGGAGAATGAGCAA	TTCCCAGACACATCCCCCT
Rest 3'UTR	GGATCTCCACAAACTAGCGGG	AGAGGCTGTCTCACAGGGACA
Snap25	GGAAAATTCTGCGGGCTTTG	TGGCTGGCCACTACTCCATC
Sox9	CTGCACAACGCGGAGCTC	ACGAAGGGTCTCTTCTCGCTCT
Xbp1	AGCAGCAAGTGGTGGATTTG	GAGTTTTCTCCCGTAAAAGCTGA
