# Supplementary material for: Loss of RE-1 silencing transcription factor accelerates exocrine damage from pancreatic injury
Source: Cell Death Dis. 2020 Feb 20;11(2):138. doi: 10.1038/s41419-020-2269-7 (PMC7033132; doi:10.1038/s41419-020-2269-7)
Supplement: Supplementary file 7 — Supplemental Table 2 [file 41419_2020_2269_MOESM7_ESM.xlsx]

## Sheet: Top TF enriched in normal
Supplemental Table 2: List of the 57 highest ranked of 571 transcription factors enriched in normal pancreas compared to PDAC.
NAME	GS<br> follow link to MSigDB	SIZE	ES	NES	NOM p-val	FDR q-val	FWER p-val	RANK AT MAX	LEADING EDGE
NRSF_01	NRSF_01	86	0.503204	1.37738	0.108317	1	0.822	5959	tags=60%, list=29%, signal=85%
CAGNWMCNNNGAC_UNKNOWN	CAGNWMCNNNGAC_UNKNOWN	76	0.441843	1.37265	0.0903733	1	0.828	5588	tags=55%, list=27%, signal=76%
AP4_Q6	AP4_Q6	198	0.241835	1.13482	0.188525	1	0.995	4493	tags=32%, list=22%, signal=41%
MYOD_Q6	MYOD_Q6	214	0.227791	1.12888	0.173611	1	0.995	4888	tags=31%, list=24%, signal=41%
GATA_Q6	GATA_Q6	179	0.264408	1.12552	0.248447	1	0.995	3456	tags=27%, list=17%, signal=33%
PPARG_01	PPARG_01	36	0.293352	1.11244	0.293103	1	0.997	1162	tags=19%, list=6%, signal=21%
PAX3_01	PAX3_01	19	0.308426	1.07501	0.348361	1	0.999	2424	tags=32%, list=12%, signal=36%
KRCTCNNNNMANAGC_UNKNOWN	KRCTCNNNNMANAGC_UNKNOWN	57	0.366121	1.06912	0.410204	1	0.999	7258	tags=49%, list=35%, signal=76%
AREB6_02	AREB6_02	218	0.199031	1.009	0.447174	1	1	3298	tags=22%, list=16%, signal=26%
NKX25_01	NKX25_01	110	0.216706	1.00003	0.447552	1	1	3079	tags=24%, list=15%, signal=28%
LBP1_Q6	LBP1_Q6	195	0.197781	0.994749	0.463183	1	1	4473	tags=27%, list=22%, signal=34%
CTGRYYYNATT_UNKNOWN	CTGRYYYNATT_UNKNOWN	63	0.239109	0.980496	0.478936	1	1	4599	tags=30%, list=22%, signal=39%
GATA_C	GATA_C	229	0.205819	0.967814	0.502174	1	1	3431	tags=24%, list=17%, signal=29%
GATA3_01	GATA3_01	208	0.203431	0.967443	0.513382	1	1	3456	tags=25%, list=17%, signal=30%
MYOGNF1_01	MYOGNF1_01	44	0.236467	0.966376	0.545259	1	1	4257	tags=34%, list=21%, signal=43%
AP4_01	AP4_01	224	0.184247	0.944045	0.598504	1	1	2156	tags=16%, list=10%, signal=17%
GATA1_04	GATA1_04	214	0.20308	0.935609	0.567376	1	1	3508	tags=24%, list=17%, signal=29%
TATA_01	TATA_01	228	0.19363	0.930746	0.613883	1	1	4118	tags=28%, list=20%, signal=34%
E47_01	E47_01	231	0.181682	0.907966	0.68984	1	1	3895	tags=24%, list=19%, signal=30%
LMO2COM_02	LMO2COM_02	216	0.192685	0.89615	0.634091	1	1	3407	tags=23%, list=17%, signal=27%
CDPCR3_01	CDPCR3_01	48	0.249455	0.893349	0.630928	1	1	8294	tags=56%, list=40%, signal=94%
YGACNNYACAR_UNKNOWN	YGACNNYACAR_UNKNOWN	79	0.201774	0.892208	0.666667	1	1	5576	tags=38%, list=27%, signal=52%
T3R_Q6	T3R_Q6	207	0.180905	0.889002	0.747073	1	1	2451	tags=18%, list=12%, signal=21%
NMYC_01	NMYC_01	229	0.177624	0.883009	0.701235	1	1	1692	tags=14%, list=8%, signal=16%
AP4_Q6_01	AP4_Q6_01	212	0.172184	0.875865	0.820197	1	1	4579	tags=28%, list=22%, signal=35%
YRCCAKNNGNCGC_UNKNOWN	YRCCAKNNGNCGC_UNKNOWN	56	0.208072	0.868256	0.71087	1	1	5984	tags=39%, list=29%, signal=55%
LHX3_01	LHX3_01	198	0.181473	0.867456	0.806378	1	1	2687	tags=19%, list=13%, signal=21%
LMO2COM_01	LMO2COM_01	231	0.174986	0.86455	0.771712	1	1	4116	tags=24%, list=20%, signal=30%
CCANNAGRKGGC_UNKNOWN	CCANNAGRKGGC_UNKNOWN	99	0.183159	0.859103	0.774193	1	1	2925	tags=19%, list=14%, signal=22%
AREB6_01	AREB6_01	228	0.168917	0.858644	0.769029	1	1	3970	tags=23%, list=19%, signal=28%
GATAAGR_GATA_C	GATAAGR_GATA_C	260	0.185965	0.852953	0.715232	1	1	3681	tags=23%, list=18%, signal=28%
MYC_Q2	MYC_Q2	161	0.189939	0.847231	0.707022	1	1	5028	tags=31%, list=24%, signal=41%
HEB_Q6	HEB_Q6	224	0.16723	0.835889	0.82	1	1	4681	tags=26%, list=23%, signal=34%
HNF1_01	HNF1_01	206	0.187146	0.832387	0.780822	1	1	4805	tags=29%, list=23%, signal=37%
E47_02	E47_02	220	0.169945	0.822895	0.882609	1	1	3938	tags=23%, list=19%, signal=28%
AP4_Q5	AP4_Q5	242	0.157192	0.822888	0.875949	1	1	3944	tags=22%, list=19%, signal=27%
E12_Q6	E12_Q6	234	0.168241	0.81143	0.8775	1	1	4891	tags=27%, list=24%, signal=35%
CHX10_01	CHX10_01	191	0.171542	0.799008	0.866667	1	1	5977	tags=36%, list=29%, signal=50%
GATA1_02	GATA1_02	210	0.162229	0.790984	0.870558	1	1	4103	tags=24%, list=20%, signal=30%
PPARA_02	PPARA_02	113	0.160977	0.785393	0.896725	1	1	3865	tags=23%, list=19%, signal=28%
RYTAAWNNNTGAY_UNKNOWN	RYTAAWNNNTGAY_UNKNOWN	53	0.182952	0.777782	0.856512	1	1	2949	tags=23%, list=14%, signal=26%
HNF1_C	HNF1_C	206	0.170957	0.777031	0.880841	1	1	5079	tags=30%, list=25%, signal=40%
TCF4_Q5	TCF4_Q5	198	0.158189	0.774963	0.932692	1	1	3587	tags=22%, list=17%, signal=26%
TGACCTTG_SF1_Q6	TGACCTTG_SF1_Q6	208	0.153847	0.770209	0.934343	1	1	3524	tags=19%, list=17%, signal=23%
CDP_02	CDP_02	97	0.17347	0.760189	0.884187	1	1	1779	tags=14%, list=9%, signal=16%
VDR_Q6	VDR_Q6	227	0.148529	0.750658	0.928058	1	1	5599	tags=30%, list=27%, signal=40%
GTTRYCATRR_UNKNOWN	GTTRYCATRR_UNKNOWN	142	0.183646	0.749562	0.868812	1	1	4277	tags=27%, list=21%, signal=34%
CTCNANGTGNY_UNKNOWN	CTCNANGTGNY_UNKNOWN	77	0.16705	0.742411	0.89172	1	1	4060	tags=22%, list=20%, signal=27%
RGTTAMWNATT_HNF1_01	RGTTAMWNATT_HNF1_01	65	0.193582	0.737045	0.884937	1	1	5481	tags=37%, list=27%, signal=50%
RYTGCNWTGGNR_UNKNOWN	RYTGCNWTGGNR_UNKNOWN	101	0.166954	0.72375	0.950588	1	1	4861	tags=28%, list=24%, signal=36%
DR3_Q4	DR3_Q4	119	0.156246	0.70702	0.968668	1	1	3938	tags=20%, list=19%, signal=25%
MEIS1BHOXA9_01	MEIS1BHOXA9_01	128	0.142393	0.704018	0.983294	1	1	2235	tags=14%, list=11%, signal=16%
GNCF_01	GNCF_01	66	0.165839	0.697129	0.956621	0.997401	1	3144	tags=20%, list=15%, signal=23%
AREB6_03	AREB6_03	227	0.144813	0.685974	0.955959	0.988948	1	4029	tags=22%, list=20%, signal=27%
TTTNNANAGCYR_UNKNOWN	TTTNNANAGCYR_UNKNOWN	118	0.15182	0.677456	0.942478	0.978102	1	4689	tags=25%, list=23%, signal=33%
RNTCANNRNNYNATTW_UNKNOWN	RNTCANNRNNYNATTW_UNKNOWN	54	0.17149	0.666383	0.961259	0.969139	1	3369	tags=22%, list=16%, signal=26%
RFX1_02	RFX1_02	230	0.1454	0.662208	0.985472	0.954867	1	3041	tags=17%, list=15%, signal=20%
